# Supplementary material for: Ultra-Fast Polarity Switching, Non-Radioactive Drift Tube for the Miniaturization of Drift-Time Ion Mobility Spectrometer
Source: Sensors (Basel). 2022 Jun 27;22(13):4866. doi: 10.3390/s22134866 (PMC9269308; doi:10.3390/s22134866)
Supplement: Supplementary file 1 [file sensors-22-04866-s001.zip]

Archive with 1 entries (1 files):
- sensors-1778916-supplementary.pdf
